# Supplementary material for: Photocaged Histone Deacetylase Inhibitors as Prodrugs in Targeted Cancer Therapy
Source: Pharmaceuticals (Basel). 2023 Feb 25;16(3):356. doi: 10.3390/ph16030356 (PMC10056348; doi:10.3390/ph16030356)
Supplement: Supplementary file 1 [file pharmaceuticals-16-00356-s001.zip]

Archive with 1 entries (1 files):
- pharmaceuticals-2203775-supplementary.pdf
